# Supplementary material for: Incidence of Hospitalisation and Emergency Department Visits for Pneumococcal Disease in Children, Adolescents, and Adults in Liguria, Italy: A Retrospective Analysis from 2012–2018
Source: Vaccines (Basel). 2022 Aug 24;10(9):1375. doi: 10.3390/vaccines10091375 (PMC9504569; doi:10.3390/vaccines10091375)
Supplement: Supplementary file 1 [file vaccines-10-01375-s001.zip]

Archive with 1 entries (1 files):
- vaccines-1802293-SI.pdf
